# Supplementary material for: Validation of the NICHD Bronchopulmonary Dysplasia Outcome Estimator 2022 in a Quaternary Canadian NICU—A Single-Center Observational Study
Source: J Clin Med. 2025 Jan 22;14(3):696. doi: 10.3390/jcm14030696 (PMC11818857; doi:10.3390/jcm14030696)
Supplement: Supplementary file 1 [file jcm-14-00696-s001.zip]

Archive with 1 entries (1 files):
- jcm-3384059-supplementary.pdf
